# Supplementary material for: Drying of Red Chili Pepper (Capsicum annuum L.): Process Kinetics, Color Changes, Carotenoid Content and Phenolic Profile
Source: Molecules. 2024 Oct 31;29(21):5164. doi: 10.3390/molecules29215164 (PMC11548023; doi:10.3390/molecules29215164)
Supplement: Supplementary file 1 [file molecules-29-05164-s001.zip]

Archive with 1 entries (1 files):
- molecules-3276258-supplementary.pdf
